# Supplementary material for: Genetic and Environmental Determinants of Spontaneous Preterm Birth: Focus on Progesterone Receptor Gene Variants
Source: Int J Mol Sci. 2025 Nov 1;26(21):10659. doi: 10.3390/ijms262110659 (PMC12609070; doi:10.3390/ijms262110659)
Supplement: Supplementary file 1 [file ijms-26-10659-s001.zip]

Archive with 1 entries (1 files):
- ijms-3928052-supplementary.pdf
